# Supplementary material for: Digital Inequalities in the Use of eHealth Services in European Public Health Care Systems: Systematic Review of Observational Studies
Source: J Med Internet Res. 2026 Feb 9;28:e81841. doi: 10.2196/81841 (PMC12885193; doi:10.2196/81841)
Supplement: Multimedia Appendix 2 [file jmir-v28-e81841-s002.xlsx]

## Sheet: Grouped_Comparative_Definitions
Multimedia Appendix 2. Study-Specific Definitions of Determinants and eHealth Use
eHealth tool category	Study	Tool Name / Description	Definition of Use or Access	Key Determinants Assessed	Operationalization of Determinants
eHealth portal	39	Digital primary care portal	Digital portal activation	Age, Deprivation,Ethnicity,Residence Place,Long-terms condition	Age(categoric), Deprivation(IMD quintile),Ethnicity(Black, Asian), Residence place(urban vs. rural),Long-term condition(medical diagnosis)
	43	Sundhed.dk, a national health portal	Self-reported Sundhed website visit	Education	Education(primary vs. Higher)
	38	Online medical prescription renewing	Self-reported use of medical presciption renewing function	Age,Gender,Digital competence	Age(continuous), Gender (binary), Digital competence(poor,average,good)
	29	Digital Health services	Self-reported use of digital channel for remote services	Age,Gender,Employment,Health Confidence,Duration of Care	Age(categoric), Gender(women,men,other), Health confidence(Health Confidence Score),Employment(unemployment vs. others), Duration of care(months or years)
	31	NHS app	Use of prescription order function	Age,Gender,Education,Marital Status,Health-status	Age (continuous), Gender (binary), Education(primary vs.higher), Marital Status(binary), Health status (self-rated)
	34	Digital Health service	Self-reported use of digitalized services	Age,Sex,Education,Marital Status,Native Language, Place	Age(continuous) Sex(binary),Education(higher level),Marital status(married,widowed,single),Native Language(German vs. Other),Place of Residence( inhabitants account)
	30	Heilsuvera- National digital healthcare system	Self-reported frecuency of using Heilsuvera	Age,Gender	Age(categoric),Gender(binary)
	35	Care Information Exchange (shared Patient Portal)	Self reported frequency of use the patient portal	Age,Gender,Education,Ethnicity,Health Status,Digital Literacy	Age(categoric),Gender(male,female,others),Education(higher level),Ethnicity(White,Black,Asian,Other), Health Status (Self-reported Healht status), Digital Literacy(eHEALS score)
	33	Digital health care services delivered via the internet	Self-reported use of healthcare services in the last 12 months	Age,Gender,Education,Social Class,Employment,Marital Status,Household Size,Population Density	Age(categoric), Gender(binary), Education(age when finished),Social Class(High,medium, low), Employment(yes/no),Marital status(Partner vs. Single),Household size, Population density(rural,town,Cities)
	40	MyCare, Patient Portal	Accessing individual´s usage data on the profile	Age,Deprivation,Language,Parity	Age(continuous), Parity, Language, Deprivation(decile)
Electronic Health Records (EHRs)	41	Patient-accessible EHRs	EHR access in the last 12 months	Gender	Gender (binary)
	31	NHS App EHR access	Use of record viewing function	Age,Gender, Deprivation, Ethnicity,Health Status	Age (categoric), Gender (binary), Ethnicity (White), Deprivation (Quintile), Health Status (Long-term illness quartil)
	27	Patient-accessible EHRs	Self-reported EHR reading	Age,Gender,Education,Marital Status,Health status	Age (continuous), Gender (binary), Education(primary vs.higher), Marital Status(binary), Health status (self-rated)
	42	Accessible medical records	Accessing medical records via internet	Age,Gender,Education,Nationality,Class,Device use	Age(categoric), Gender (binary),Education (no studies vs. Higher levels), Nationality (National vs, Foreign),Class(Low class vs, higher),Device (dicotomic)
	38	Online test results receiving	Self reported use of test results receiving function	Age,Gender,Digital competence	Age(continuous), Gender (binary), Digital competence(poor,average,good)
	36	Hospital-based Personal Health Record	Number of sign up and activation of personal health records	Age,Gender,Deprivation,Ethnicity,Interpreter need,Number of hospital specialties	Age (categoric), Gender(male,female,unknown), Deprivation(decile), Ethnicity(Asian,Black,White,Mixed,Other), Interpreter need(dicotomic), Number of hospital specialties(1,2-4,>5)
Telemedicine & Remote Primary Care	37	Telemeconsultation via primary care centres	Use of teleconsultations	Age,Sex,Education,Income,Country of birth,Diagnosis of chronic conditions,Distance to Primary Care	Age(categoric), Sex (binary), Education(highest level), Income(decile), Country of birht(Sweden,EU28,outside EU28), Diagnosis of chronic conditions(medical diagnosis), Distance to primary care( kilometers)
	28	Telemedicine via primary care centres	Use of telemedicine	Age,Sex,Care Need Index,Out-patients contacts	Age(categoric), Sex (binary),Care Need Index(by sex and age groups), Out-patients contacts( number os EHR entries)
	26	Digital primary care	Use of digital care	Age,Gender,Education,Internet habits,Sel-rated Health	Age(categoric), Gender (male,female,other),Education (years), Internet habits (access and daily use), Self-rated Health (self reported health status)
	32	Digital primary care	Number of digital visit	Age,Sex,Education,Mobidity, Employment,Country of birth,Geographic region	Age(continuous), Sex(binary), Education(Elementary,High school,University), Morbidity(Charlson co-morbidiy index groups), Employment(dicotomic), Country of birth(National vs foreign), Geographic region(rural, sub-urban, urban)
Online Appointment Booking	31	Appointment booking via NHS App	Number of appointments booked online	Age,Gender,Deprivation,Ethnicity,Health Status	Age (categoric), Gender (binary), Ethnicity (White), Deprivation (Quintile), Health Status (Long-term illness quartil)
	38	Online appointment booking	Self-reported use of appointment function	Age,Gender,Digital competence	Age(continuous), Gender (binary), Digital competence(poor,average,good)

## Sheet: Evaluation Warning
This document was generated using a trial version of DevExpress libraries and can only be used for evaluation purposes.
Please purchase a license to continue use of DevExpress product libraries (v25.1.3.0)
